# Supplementary material for: The Impact of Antimicrobial Therapy on the Development of Microbiota in Infants
Source: Antibiotics (Basel). 2025 Dec 9;14(12):1245. doi: 10.3390/antibiotics14121245 (PMC12729859; doi:10.3390/antibiotics14121245)
Supplement: Supplementary file 1 [file antibiotics-14-01245-s001.zip]

Archive with 1 entries (1 files):
- antibiotics-3998731-supplementary.xlsx
