# Supplementary material for: The Impact of Antimicrobial Therapy on the Development of Microbiota in Infants
Source: Antibiotics (Basel). 2025 Dec 9;14(12):1245. doi: 10.3390/antibiotics14121245 (PMC12729859; doi:10.3390/antibiotics14121245)
Supplement: Supplementary file 1 [file antibiotics-14-01245-s001.zip › antibiotics-3998731-supplementary.xlsx]

## Sheet: Sheet1
variable	coef	std_err	p_value	conf_lower	conf_upper	Factor
Intercept	2.47088	0.596746	0.000115732	1.27592	3.66585	Candida_spp
ABT	-0.388082	0.675788	0.568047	-1.74132	0.96516	Candida_spp
Breastfeeding	-0.914157	0.676164	0.181723	-2.26815	0.439837	Candida_spp
Intercept	4.38527	0.807921	1.2179e-06	2.76743	6.0031	Bacteroides_spp
ABT	-1.79078	0.914934	0.0552181	-3.6229	0.0413439	Bacteroides_spp
Breastfeeding	-0.441124	0.915442	0.631744	-2.27427	1.39202	Bacteroides_spp
Intercept	2.82103	0.635804	4.2274e-05	1.54786	4.09421	Lactococcus_lactis
ABT	0.191056	0.72002	0.791698	-1.25076	1.63287	Lactococcus_lactis
Breastfeeding	-1.08944	0.72042	0.136001	-2.53205	0.353178	Lactococcus_lactis
Intercept	8.03243	0.30926	2.81667e-33	7.41314	8.65171	Bifidobacterium_spp
ABT	-1.51796	0.350223	6.01304e-05	-2.21926	-0.816646	Bifidobacterium_spp
Breastfeeding	-0.179551	0.350418	0.610358	-0.88125	0.522149	Bifidobacterium_spp
Intercept	3.44175	0.684651	5.26073e-06	2.07076	4.81274	Faecalibacterium_prausnitzii
ABT	0.694464	0.775336	0.374183	-0.858119	2.24705	Faecalibacterium_prausnitzii
Breastfeeding	-1.62202	0.775767	0.0410099	-3.17547	-0.0685753	Faecalibacterium_prausnitzii
Intercept	1.67625	0.609535	0.0079707	0.455675	2.89682	Bifidobacterium_adolescentis
ABT	0.255079	0.69027	0.713099	-1.12716	1.63732	Bifidobacterium_adolescentis
Breastfeeding	-0.749213	0.690654	0.282582	-2.13222	0.633797	Bifidobacterium_adolescentis
Intercept	6.65631	0.577586	1.60995e-16	5.49971	7.8129	Dialister_Allisonella_Megasphae
ABT	-2.47327	0.65409	0.000375962	-3.78306	-1.16347	Dialister_Allisonella_Megasphae
Breastfeeding	-0.0993258	0.654453	0.879905	-1.40985	1.21119	Dialister_Allisonella_Megasphae
Intercept	2.56479	0.63834	0.000174013	1.28654	3.84305	Bifidobacterium_longum_subsp__i
ABT	-0.547566	0.722891	0.451891	-1.99513	0.899999	Bifidobacterium_longum_subsp__i
Breastfeeding	0.291011	0.723293	0.688937	-1.15736	1.73938	Bifidobacterium_longum_subsp__i
Intercept	2.58089	0.640898	0.00016887	1.29752	3.86427	Parabacteroides_spp
ABT	-0.641625	0.725788	0.380388	-2.09499	0.811739	Parabacteroides_spp
Breastfeeding	-0.582921	0.726191	0.425476	-2.03709	0.871251	Parabacteroides_spp
Intercept	2.18549	0.510192	7.14354e-05	1.16385	3.20713	Akkermansia_muciniphila
ABT	-0.297071	0.577769	0.609121	-1.45403	0.859891	Akkermansia_muciniphila
Breastfeeding	-1.80404	0.57809	0.00283087	-2.96165	-0.646439	Akkermansia_muciniphila
Intercept	3.20908	0.681919	1.65425e-05	1.84356	4.5746	Bifidobacterium_longum_subsp__l
ABT	-0.934202	0.772243	0.231377	-2.48059	0.612187	Bifidobacterium_longum_subsp__l
Breastfeeding	0.857978	0.772672	0.271488	-0.689271	2.40523	Bifidobacterium_longum_subsp__l
Intercept	0.367708	0.291105	0.211679	-0.215219	0.950635	Butyricimonas_spp
ABT	-0.40582	0.329663	0.223372	-1.06596	0.254318	Butyricimonas_spp
Breastfeeding	0.341798	0.329846	0.304469	-0.318708	1.0023	Butyricimonas_spp
Intercept	1.18568	0.473112	0.0150847	0.238287	2.13307	Desulfovibrio_spp
ABT	-0.785648	0.535778	0.148044	-1.85853	0.287229	Desulfovibrio_spp
Breastfeeding	0.376854	0.536076	0.484926	-0.69662	1.45033	Desulfovibrio_spp
Intercept	5.07813	0.600537	1.20788e-11	3.87558	6.28069	Bifidobacterium_bifidum
ABT	-0.0777753	0.68008	0.909353	-1.43961	1.28406	Bifidobacterium_bifidum
Breastfeeding	-0.577753	0.680459	0.399398	-1.94035	0.784842	Bifidobacterium_bifidum
Intercept	5.33852	0.697667	2.60644e-10	3.94146	6.73557	Coriobacteriia
ABT	-1.65847	0.790077	0.0402459	-3.24057	-0.0763709	Coriobacteriia
Breastfeeding	-0.0847191	0.790516	0.915031	-1.6677	1.49826	Coriobacteriia
Intercept	6.76467	0.606984	6.10063e-16	5.54921	7.98014	Clostridium_leptum_gr
ABT	-0.870876	0.687382	0.210327	-2.24733	0.505582	Clostridium_leptum_gr
Breastfeeding	-1.20876	0.687764	0.0841973	-2.58599	0.16846	Clostridium_leptum_gr
Intercept	0.0654382	0.124511	0.60123	-0.18389	0.314766	C_albicans
ABT	0.12773	0.141003	0.368817	-0.154622	0.410083	C_albicans
Breastfeeding	-0.122697	0.141081	0.388118	-0.405206	0.159813	C_albicans
Intercept	4.60258	0.614259	4.7981e-10	3.37254	5.83261	Lactobacillaceae
ABT	-1.09882	0.69562	0.119728	-2.49177	0.294139	Lactobacillaceae
Breastfeeding	0.0451685	0.696007	0.948483	-1.34856	1.4389	Lactobacillaceae
Intercept	6.68569	0.707822	2.91628e-13	5.2683	8.10308	Lachnospiraceae
ABT	-2.03273	0.801576	0.0139809	-3.63786	-0.427605	Lachnospiraceae
Breastfeeding	-0.160674	0.802022	0.841931	-1.7667	1.44535	Lachnospiraceae
Intercept	3.38234	0.631976	1.61024e-06	2.11683	4.64785	Bifidobacterium_catenulatum_ssp
ABT	-1.78544	0.715684	0.0155272	-3.21857	-0.352306	Bifidobacterium_catenulatum_ssp
Breastfeeding	-1.35438	0.716082	0.0636588	-2.78831	0.0795467	Bifidobacterium_catenulatum_ssp
Intercept	4.01023	0.449053	2.00611e-12	3.11102	4.90944	Clostridium_difficile_gr
ABT	-0.359835	0.508532	0.482079	-1.37815	0.658482	Clostridium_difficile_gr
Breastfeeding	0.0683146	0.508815	0.893668	-0.950569	1.0872	Clostridium_difficile_gr
Intercept	6.11482	0.466322	7.44393e-19	5.18103	7.04862	Enterococcus_spp
ABT	-0.391738	0.528088	0.461252	-1.44922	0.665741	Enterococcus_spp
Breastfeeding	-0.184045	0.528382	0.728885	-1.24211	0.874021	Enterococcus_spp
Intercept	5.6476	0.648715	4.68366e-12	4.34857	6.94663	Erysipelotrichaceae
ABT	-2.01622	0.734641	0.00809043	-3.48731	-0.545125	Erysipelotrichaceae
Breastfeeding	-1.19551	0.735049	0.109375	-2.66742	0.276405	Erysipelotrichaceae
Intercept	6.22741	0.603119	1.14789e-14	5.01968	7.43513	E_coli
ABT	-1.8441	0.683005	0.00911224	-3.21179	-0.476404	E_coli
Breastfeeding	-0.40764	0.683385	0.553202	-1.77609	0.960814	E_coli
Intercept	6.76775	0.515705	7.19359e-19	5.73507	7.80043	Enterobacterales
ABT	-0.947079	0.584012	0.110392	-2.11654	0.222386	Enterobacterales
Breastfeeding	-0.370787	0.584337	0.528266	-1.5409	0.799328	Enterobacterales
Intercept	2.7932	0.4402	3.88781e-08	1.91171	3.67468	Peptoniphilaceae
ABT	-1.22289	0.498507	0.017245	-2.22113	-0.224649	Peptoniphilaceae
Breastfeeding	-1.76225	0.498784	0.000822141	-2.76105	-0.763449	Peptoniphilaceae
Intercept	1.9454	0.546277	0.000753434	0.851501	3.0393	Bifidobacterium_animalis_subsp_
ABT	-0.0945543	0.618634	0.879061	-1.33335	1.14424	Bifidobacterium_animalis_subsp_
Breastfeeding	0.0211236	0.618977	0.972895	-1.21836	1.2606	Bifidobacterium_animalis_subsp_
Intercept	0.220539	0.124085	0.0808491	-0.0279357	0.469014	Pseudomonas_spp
ABT	-0.155101	0.14052	0.274333	-0.436488	0.126286	Pseudomonas_spp
Breastfeeding	-0.151011	0.140598	0.287321	-0.432554	0.130532	Pseudomonas_spp
Intercept	1.26141	0.481928	0.0113256	0.296364	2.22645	Alistipes_spp
ABT	-0.606097	0.545761	0.271423	-1.69897	0.486771	Alistipes_spp
Breastfeeding	-0.32764	0.546065	0.550882	-1.42112	0.765836	Alistipes_spp
Intercept	2.23134	0.565543	0.000220794	1.09886	3.36382	Bifidobacterium_dentium
ABT	-0.90421	0.640451	0.163435	-2.18669	0.378272	Bifidobacterium_dentium
Breastfeeding	-0.308764	0.640807	0.631767	-1.59196	0.974431	Bifidobacterium_dentium
Intercept	1.57394	0.479144	0.00174782	0.614472	2.53341	Fusobacteriaceae
ABT	-0.893655	0.542608	0.105069	-1.98021	0.192899	Fusobacteriaceae
Breastfeeding	0.330112	0.54291	0.545575	-0.757046	1.41727	Fusobacteriaceae
Intercept	1.72821	0.661653	0.0114881	0.403272	3.05315	Prevotella_spp
ABT	0.036794	0.749292	0.961007	-1.46364	1.53723	Prevotella_spp
Breastfeeding	0.334607	0.749709	0.65706	-1.16666	1.83587	Prevotella_spp
Intercept	5.05681	0.605484	1.79611e-11	3.84435	6.26927	Bifidobacterium_breve
ABT	-0.450652	0.685683	0.513678	-1.82371	0.922405	Bifidobacterium_breve
Breastfeeding	-1.60652	0.686064	0.0227178	-2.98034	-0.232696	Bifidobacterium_breve
Intercept	4.1816	0.577816	1.28184e-09	3.02455	5.33866	Clostridium_perfringens_gr
ABT	-1.57822	0.654351	0.0191133	-2.88853	-0.267902	Clostridium_perfringens_gr
Breastfeeding	-0.815506	0.654715	0.218011	-2.12655	0.495538	Clostridium_perfringens_gr
Intercept	0.795655	0.255394	0.00287454	0.284238	1.30707	Streptococcus_agalactiae
ABT	-0.345019	0.289222	0.237842	-0.924175	0.234138	Streptococcus_agalactiae
Breastfeeding	-0.516854	0.289383	0.0794093	-1.09633	0.0626248	Streptococcus_agalactiae
Intercept	0.438891	0.184196	0.020541	0.0700462	0.807737	srr2
ABT	-0.235625	0.208593	0.263379	-0.653326	0.182075	srr2
Breastfeeding	-0.222921	0.208709	0.28998	-0.640854	0.195011	srr2
Intercept	6.79079	0.201727	2.62722e-39	6.38684	7.19474	Streptococcus_spp
ABT	-0.242022	0.228447	0.293874	-0.699479	0.215434	Streptococcus_spp
Breastfeeding	-0.120225	0.228574	0.600944	-0.577936	0.337486	Streptococcus_spp
Intercept	1.41318	0.510283	0.00756557	0.391359	2.43501	Staphylococcus_aureus
ABT	-0.135805	0.577873	0.815044	-1.29298	1.02136	Staphylococcus_aureus
Breastfeeding	1.17528	0.578194	0.046753	0.0174675	2.33309	Staphylococcus_aureus
Intercept	1.34107	0.387823	0.00103624	0.56447	2.11767	mecA
ABT	-0.286659	0.439192	0.516575	-1.16613	0.592807	mecA
Breastfeeding	0.166742	0.439436	0.705768	-0.713213	1.0467	mecA
Intercept	3.26851	0.524228	5.91394e-08	2.21876	4.31826	Staphylococcus_spp
ABT	-0.724929	0.593665	0.227072	-1.91372	0.463865	Staphylococcus_spp
Breastfeeding	0.184045	0.593995	0.757811	-1.00541	1.3735	Staphylococcus_spp
Intercept	1.17219	0.396602	0.00453202	0.378006	1.96637	tcdA_tcdB
ABT	0.0154232	0.449134	0.972726	-0.883951	0.914798	tcdA_tcdB
Breastfeeding	-0.779101	0.449383	0.0883757	-1.67898	0.120774	tcdA_tcdB
Intercept	1.93697	0.474787	0.000141815	0.986229	2.88772	Clostridioides_difficile
ABT	-0.208599	0.537675	0.699487	-1.28527	0.868076	Clostridioides_difficile
Breastfeeding	-1.01933	0.537974	0.0632019	-2.0966	0.0579482	Clostridioides_difficile
